# Supplementary material for: Hierarchical Biobased Macroporous/Mesoporous Carbon: Fabrication, Characterization and Electrochemical/Ion Exchange Properties
Source: Materials (Basel). 2023 Mar 5;16(5):2101. doi: 10.3390/ma16052101 (PMC10004673; doi:10.3390/ma16052101)
Supplement: Supplementary file 1 [file materials-16-02101-s001.zip]

Archive with 1 entries (1 files):
- materials-2217140-supplementary.pdf
